# Supplementary material for: Prognostic Value of High-Sensitivity C-Reactive Protein in In-Stent Restenosis: A Meta-Analysis of Clinical Trials
Source: J Cardiovasc Dev Dis. 2022 Aug 4;9(8):247. doi: 10.3390/jcdd9080247 (PMC9409410; doi:10.3390/jcdd9080247)
Supplement: Supplementary file 1 [file jcdd-09-00247-s001.zip]

Archive with 1 entries (1 files):
- jcdd-1800793-supplementary.pdf
